# Supplementary material for: Neurodevelopmental disorders as a risk factor for temporomandibular disorder: evidence from Mendelian randomization studies
Source: Front Genet. 2024 Mar 8;15:1365596. doi: 10.3389/fgene.2024.1365596 (PMC10957778; doi:10.3389/fgene.2024.1365596)
Supplement: Supplementary file 2 [file Table1.XLSX]

## Sheet: File Details
sheet number	Details
sheet1	Summary data for exposure and outcome
sheet2	The IVs for our study
sheet3	The results for causal effect
sheet4	Results of heterogeneity test
sheet5	Results of sensitivity analysis
sheet6	Mediation proportion of vitamin D

## Sheet: Summary data for exposure and o
Summary data for exposure and outcome
name		num_cases	num_controls	path_https
Temporomandibular joint disorders	European	5668	205355	https://storage.googleapis.com/finngen-public-data-r9/summary_stats/finngen_R9_TEMPOROMANDIB.gz
Temporomandibular joint disorders, including avohilmo	European	13282	363995	https://storage.googleapis.com/finngen-public-data-r9/summary_stats/finngen_R9_TEMPOROMANDIB_INCLAVO.gz
TMD related pain	European	10303	366974	https://storage.googleapis.com/finngen-public-data-r9/summary_stats/finngen_R9_DENTAL_TMD.gz
TMD muscular pain linked with fibromyalgia	European	8995	368282	https://storage.googleapis.com/finngen-public-data-r9/summary_stats/finngen_R9_DENTAL_TMD_FIBRO.gz
ADHD	European	38691	186843	https://figshare.com/articles/dataset/adhd2022/22564390
ASD	European	18381	27969	https://figshare.com/articles/dataset/asd2017/14671986
TS	European	4819	9488	https://figshare.com/articles/dataset/ts2019/14672232

## Sheet: The IVs for our study
The IVs for our study
The SNP of ADHD	CHR	SNP	BP	A1	A2	FRQ_A_38691	FRQ_U_186843	INFO	OR	SE	P
	2	rs10178956	99511774	T	G	0.403	0.406	0.99	0.95504	0.0096	1.53e-06
	19	rs10425333	1992721	C	T	0.757	0.743	0.987	1.05443	0.0111	1.79e-06
	10	rs10430636	122557599	G	A	0.683	0.689	0.996	0.95228	0.01	1.07e-06
	9	rs10739502	120536514	T	G	0.291	0.285	0.996	1.05085	0.0104	1.8e-06
	10	rs10741049	24562507	G	A	0.544	0.525	0.993	0.95542	0.0095	1.74e-06
	9	rs10746735	86728175	T	A	0.358	0.371	0.995	0.95437	0.0098	1.73e-06
	8	rs10808648	93393331	A	G	0.725	0.696	0.996	1.05253	0.0104	9.31e-07
	7	rs10950300	71618010	C	G	0.323	0.332	0.997	1.04728	0.0101	4.31e-06
	18	rs11081564	77551586	A	G	0.746	0.758	0.993	0.95161	0.0108	4.28e-06
	10	rs11255890	8784773	C	A	0.389	0.401	0.996	1.05443	0.0097	4.14e-08
	6	rs112741090	118365712	G	T	0.939	0.94	0.978	1.09505	0.019	1.85e-06
	7	rs112788138	67682046	G	T	0.907	0.9	0.997	1.07993	0.016	1.61e-06
	14	rs113602024	56347449	G	A	0.714	0.723	0.979	0.94952	0.0113	4.83e-06
	9	rs11515765	134806361	G	A	0.86	0.856	0.991	0.93885	0.0137	4.04e-06
	5	rs115607392	42368680	T	C	0.972	0.975	0.988	0.87695	0.0287	4.88e-06
	1	rs11584409	96185298	G	T	0.848	0.854	0.98	0.93473	0.0135	5.78e-07
	10	rs11592559	134124926	G	A	0.723	0.736	0.998	0.95285	0.0103	2.9e-06
	10	rs11596214	106453832	G	A	0.597	0.569	0.997	1.05422	0.0095	3.17e-08
	18	rs11661598	36164845	C	T	0.163	0.153	0.997	1.06152	0.0129	3.62e-06
	18	rs11662763	5857091	C	T	0.876	0.865	0.987	1.07455	0.0144	5.44e-07
	3	rs11929182	85543762	A	G	0.78	0.772	0.988	1.05454	0.0112	2.2e-06
	4	rs11936939	101494460	C	T	0.63	0.621	0.998	1.0454	0.0093	1.94e-06
	6	rs11962671	162136058	C	A	0.871	0.875	0.993	1.06727	0.0137	2.2e-06
	2	rs12105131	116396058	C	G	0.914	0.906	0.973	1.08242	0.0173	4.65e-06
	6	rs12215808	93851462	T	C	0.73	0.718	1	1.04949	0.0106	4.91e-06
	11	rs12277141	798865	G	C	0.32	0.348	0.99	0.95256	0.0104	2.89e-06
	12	rs12298657	24224603	C	T	0.768	0.764	0.997	1.05232	0.011	3.2e-06
	12	rs12372134	102554133	A	G	0.906	0.92	0.984	0.92441	0.0164	1.62e-06
	2	rs1239076	78836366	A	G	0.636	0.614	0.993	1.0476	0.0098	2.18e-06
	7	rs12532000	113772805	A	G	0.683	0.668	0.979	1.06003	0.0106	3.66e-08
	7	rs12535468	1839531	C	T	0.587	0.619	0.996	0.95657	0.0096	3.62e-06
	17	rs12952581	47448346	G	A	0.621	0.633	0.999	0.95686	0.0096	4.8e-06
	18	rs12962515	58120273	G	T	0.307	0.286	0.998	0.9538	0.01	2.2e-06
	3	rs13099657	136752590	G	A	0.787	0.812	0.985	0.94904	0.0113	3.85e-06
	5	rs13163845	3264389	T	C	0.846	0.845	0.976	1.07337	0.0138	3.11e-07
	5	rs13172973	171925586	G	A	0.708	0.693	0.993	1.04823	0.0103	4.86e-06
	1	rs1335762	26485291	T	C	0.586	0.58	0.992	0.95686	0.0096	4.46e-06
	4	rs1347755	118029691	A	C	0.46	0.447	0.993	1.04509	0.0095	3.18e-06
	10	rs139950543	100068066	G	A	0.984	0.987	0.963	0.82696	0.0398	1.77e-06
	9	rs1414203	11340708	G	A	0.72	0.722	0.998	0.95142	0.0103	1.26e-06
	11	rs143001834	47722571	G	A	0.945	0.94	0.995	0.90774	0.0207	2.87e-06
	2	rs1434074	80711752	T	A	0.756	0.729	0.983	1.0557	0.0112	1.43e-06
	17	rs147293039	1974835	G	A	0.962	0.969	0.968	0.88497	0.0259	2.35e-06
	20	rs1474949	21011163	A	G	0.22	0.199	0.994	1.06364	0.0112	3.3e-08
	14	rs1489869	63039708	T	C	0.418	0.42	0.991	1.04519	0.0096	4.24e-06
	2	rs1514999	104117668	G	C	0.461	0.447	1	0.9582	0.0093	4.16e-06
	1	rs1530410	108075949	G	A	0.617	0.596	0.994	1.04707	0.0097	1.91e-06
	2	rs1554266	22430795	T	C	0.536	0.54	0.991	0.95199	0.0094	1.85e-07
	9	rs1572025	100741115	T	G	0.436	0.419	0.998	1.04519	0.0094	2.44e-06
	4	rs17017439	91630043	C	T	0.671	0.692	0.998	1.04917	0.0099	1.19e-06
	2	rs1734367	10978162	A	G	0.319	0.341	0.997	0.95456	0.01	3.12e-06
	18	rs17655644	39281624	C	T	0.855	0.842	0.993	1.0694	0.0138	1.09e-06
	3	rs1829494	20428079	G	A	0.716	0.734	0.999	1.05096	0.0106	3.03e-06
	5	rs185065	87520595	C	G	0.466	0.491	0.986	0.94952	0.0095	5.12e-08
	9	rs1877453	76238174	G	C	0.896	0.891	0.995	0.92951	0.0159	4.26e-06
	1	rs1926264	69900116	T	G	0.338	0.324	1	0.95542	0.0098	3.32e-06
	14	rs1956233	29716370	T	C	0.451	0.443	0.999	1.04383	0.0093	4.02e-06
	20	rs2153168	58404566	C	T	0.837	0.815	0.981	1.06599	0.0138	3.79e-06
	6	rs2208609	70822812	A	G	0.569	0.557	1	0.95514	0.0095	1.2e-06
	4	rs228619	103569283	A	G	0.472	0.48	0.997	0.95648	0.0094	2.48e-06
	2	rs2364688	209645956	G	C	0.2	0.182	0.984	1.05622	0.012	4.8e-06
	19	rs2395	45806609	A	G	0.269	0.289	0.991	0.95142	0.0106	2.47e-06
	7	rs2402120	116457242	C	T	0.807	0.798	0.997	1.05612	0.0115	2.03e-06
	12	rs2510885	123614813	G	C	0.212	0.227	0.999	0.94961	0.0113	4.46e-06
	6	rs263152	142950733	C	T	0.69	0.681	0.998	0.95361	0.0102	3.13e-06
	2	rs2676507	173729572	G	A	0.667	0.664	0.982	1.04991	0.0101	1.33e-06
	21	rs2824182	18417976	G	A	0.504	0.479	0.998	1.04446	0.0094	3.68e-06
	21	rs2834086	34465267	C	T	0.622	0.627	1	0.95218	0.0096	3.62e-07
	21	rs2838762	46487831	A	C	0.437	0.425	0.991	1.04467	0.0096	4.76e-06
	5	rs288180	107349711	G	A	0.838	0.826	0.997	1.0629	0.013	2.77e-06
	9	rs303723	14469146	G	A	0.232	0.243	0.999	1.05317	0.0112	3.59e-06
	1	rs3120047	43764084	G	C	0.376	0.382	0.995	0.95418	0.0097	1.21e-06
	4	rs34207047	80199323	C	A	0.467	0.474	1	1.04394	0.0094	4.45e-06
	5	rs349682	143849358	C	T	0.281	0.287	1	0.95237	0.0103	2.17e-06
	1	rs35207123	197827444	A	C	0.816	0.811	0.994	0.94563	0.0119	2.58e-06
	18	rs3934832	22711970	A	C	0.534	0.522	0.993	1.05675	0.0107	2.42e-07
	15	rs419055	47676519	A	T	0.675	0.688	0.996	0.95228	0.01	9.61e-07
	16	rs4281701	61759255	A	C	0.733	0.745	0.992	0.95209	0.0108	4.98e-06
	11	rs4609618	128818792	A	C	0.368	0.347	0.994	0.95237	0.0097	4.86e-07
	1	rs4653327	38212465	A	G	0.73	0.737	0.998	1.04875	0.0104	4.49e-06
	3	rs4684905	13118489	A	G	0.593	0.593	0.994	1.04854	0.0096	7.06e-07
	12	rs4761870	51751621	T	G	0.103	0.104	0.995	0.931	0.0153	2.8e-06
	5	rs4866533	3225839	C	G	0.653	0.651	0.992	1.05211	0.0098	2.23e-07
	14	rs4906260	103231341	C	T	0.822	0.823	0.995	0.94252	0.0125	2.36e-06
	8	rs4925811	145802447	T	G	0.515	0.531	0.963	0.94365	0.0101	8.3e-09
	15	rs4966011	99204006	G	A	0.585	0.598	0.992	0.94942	0.0109	1.74e-06
	8	rs5027373	87901364	C	T	0.736	0.748	0.984	0.95085	0.0109	3.9e-06
	6	rs56068671	50597378	G	T	0.916	0.894	0.969	1.09505	0.0184	8.54e-07
	11	rs56088265	133858679	C	T	0.818	0.82	0.987	0.94016	0.0131	2.57e-06
	11	rs61894543	76232831	C	T	0.67	0.679	0.992	0.94866	0.0114	3.82e-06
	11	rs61898513	61439097	G	A	0.726	0.743	0.987	0.94999	0.0106	1.34e-06
	2	rs62178704	222872060	C	T	0.474	0.491	0.967	0.95123	0.0105	1.85e-06
	3	rs62246015	71481192	C	T	0.701	0.67	0.985	1.06258	0.0105	7.1e-09
	18	rs633289	40199690	G	A	0.72	0.715	0.994	0.95237	0.0107	4.78e-06
	18	rs6417120	50555225	C	A	0.345	0.378	0.987	0.95342	0.01	2e-06
	5	rs6451674	43110754	C	T	0.326	0.338	0.997	0.95237	0.0099	8.29e-07
	3	rs6548486	77238237	A	T	0.746	0.742	0.994	1.04991	0.0107	4.77e-06
	14	rs6571572	33375364	T	C	0.386	0.386	0.987	0.95428	0.0097	1.53e-06
	1	rs6658300	44129209	T	C	0.315	0.323	0.992	1.05665	0.0102	7.76e-08
	2	rs6738560	145634153	G	A	0.285	0.285	0.998	0.94904	0.0102	3.01e-07
	21	rs67469682	21941433	T	A	0.598	0.586	0.996	0.95523	0.0096	1.89e-06
	2	rs6747645	233571033	A	G	0.655	0.695	0.983	0.95466	0.0099	3.11e-06
	2	rs6756387	140355032	A	G	0.765	0.765	0.999	1.05075	0.0108	4.53e-06
	3	rs6785881	160153989	C	T	0.515	0.503	0.998	1.05201	0.0107	2.01e-06
	3	rs6791546	150133977	T	C	0.786	0.812	0.997	1.0539	0.0113	3.24e-06
	3	rs6793392	43325835	G	C	0.456	0.48	0.987	1.04739	0.0097	1.58e-06
	3	rs6797299	49609794	G	T	0.174	0.154	0.997	1.06247	0.0124	9.99e-07
	3	rs6809441	41494605	T	C	0.696	0.684	1	1.0558	0.0115	2.4e-06
	5	rs6878439	136940216	G	A	0.863	0.864	0.989	1.06641	0.0136	2.47e-06
	5	rs698147	3513485	A	G	0.464	0.484	0.996	1.04949	0.0094	2.86e-07
	12	rs704067	89726027	G	A	0.558	0.568	0.986	0.94601	0.0096	6.42e-09
	16	rs7202783	17992593	T	C	0.557	0.546	0.993	0.95247	0.0095	2.81e-07
	9	rs724973	121788515	C	T	0.681	0.678	0.977	1.05717	0.0121	4.44e-06
	2	rs72932731	203650410	A	G	0.873	0.868	0.992	1.0678	0.0143	4.27e-06
	1	rs72944281	84034386	C	T	0.845	0.841	1	1.06035	0.0128	4.97e-06
	6	rs73007619	133479577	A	G	0.985	0.984	0.974	0.85036	0.0352	4.1e-06
	4	rs731519	147035827	T	C	0.719	0.704	0.995	0.95266	0.0106	4.67e-06
	8	rs7459616	786553	G	C	0.562	0.557	0.999	0.95495	0.0094	8.83e-07
	12	rs7485057	48578809	T	C	0.247	0.229	0.998	1.05127	0.0108	3.79e-06
	2	rs75069390	58663530	C	T	0.987	0.985	0.968	1.22324	0.0441	4.92e-06
	2	rs7608383	156663824	A	C	0.858	0.882	0.998	0.94195	0.0129	3.24e-06
	19	rs769267	19446936	G	A	0.354	0.326	0.995	1.04624	0.0097	3.24e-06
	5	rs77200921	103694795	T	C	0.634	0.649	0.99	0.95466	0.0098	2.04e-06
	4	rs77854845	112371633	T	C	0.874	0.871	0.974	1.07788	0.0147	3.68e-07
	7	rs7803385	11501136	C	T	0.93	0.929	0.997	0.91256	0.0198	3.92e-06
	9	rs7865072	2195846	G	A	0.272	0.259	0.986	0.94847	0.0106	6.11e-07
	10	rs7912400	102002678	G	A	0.957	0.961	1	0.88232	0.0268	2.95e-06
	19	rs79125067	34336410	G	A	0.936	0.94	0.97	0.90683	0.019	2.5e-07
	14	rs79965177	98494560	T	G	0.794	0.787	0.979	0.94441	0.0122	2.76e-06
	17	rs887069	65062629	T	G	0.666	0.661	0.997	0.95428	0.0099	2.15e-06
	6	rs9385286	98594481	T	C	0.558	0.545	0.999	1.04446	0.0094	3.48e-06
	13	rs9571013	64303507	C	T	0.981	0.98	0.994	1.16672	0.033	3.04e-06
	13	rs9600588	76473903	A	G	0.58	0.58	1	1.04425	0.0094	3.95e-06
	11	rs9787909	28375949	A	C	0.823	0.825	0.987	1.06247	0.0123	8.29e-07
	3	rs9809370	30552292	G	C	0.643	0.626	0.99	1.04802	0.0101	3.68e-06
	3	rs9842435	117517339	A	G	0.133	0.13	0.999	0.94035	0.0134	4.33e-06
	16	rs9941176	963843	A	G	0.814	0.815	0.978	0.93445	0.0147	4.16e-06
	8	rs9987376	93190014	T	G	0.443	0.431	0.998	1.04467	0.0094	3.66e-06
The SNP of ASD	SNP	V1	CHR	BP	A1	A2	INFO	OR	SE	P
	rs112635299	970	14	94838142	T	G	0.971	1.24732	0.0432	3.04e-07
	rs11787216	763	8	142615222	T	C	0.959	0.93314	0.0147	2.59e-06
	rs118058985	759	15	93941693	T	C	0.914	1.14912	0.0302	4.27e-06
	rs12203328	875	6	23767038	C	G	1	1.07219	0.0153	4.92e-06
	rs12547493	1242	8	8661534	T	C	1	1.06535	0.0138	4.68e-06
	rs138442088	1193	19	36825226	T	C	0.866	1.27049	0.0504	2.03e-06
	rs144646178	807	8	60376749	A	G	0.784	1.14912	0.0304	4.89e-06
	rs144911765	1005	21	37255329	T	C	0.953	0.82688	0.0403	2.36e-06
	rs1459780	1126	5	113797544	C	G	0.996	1.06695	0.0141	4.41e-06
	rs16879023	1137	6	16753147	A	G	0.98	0.90865	0.0201	1.77e-06
	rs1854317	1008	1	193491246	T	C	0.987	0.93725	0.0142	4.78e-06
	rs2317081	1113	1	104789431	A	G	0.99	0.93819	0.0139	4.61e-06
	rs2403326	924	5	103791044	A	G	0.99	0.93772	0.0139	3.49e-06
	rs28729902	918	9	76179384	A	G	0.977	0.91952	0.0178	2.35e-06
	rs292441	1189	18	55872558	A	G	0.965	0.93007	0.0149	1.12e-06
	rs45595836	1128	10	16691399	T	C	0.969	1.14912	0.0272	3.13e-07
	rs4713834	1129	6	11729460	C	G	0.991	0.93463	0.0139	1.23e-06
	rs4750990	855	10	130488026	T	C	0.997	0.93417	0.0141	1.37e-06
	rs4916723	1139	5	87854395	A	C	0.964	0.93491	0.0141	1.92e-06
	rs6047255	687	20	21095936	A	G	0.975	1.07165	0.0143	1.24e-06
	rs6079536	846	20	14696882	A	C	0.983	0.93754	0.014	4.01e-06
	rs61789460	1230	1	99074549	T	C	0.973	0.92997	0.0156	3e-06
	rs61935565	774	12	73188640	T	G	0.95	1.08698	0.018	3.52e-06
	rs6774533	1251	3	62471086	T	C	0.907	1.07961	0.0157	1.08e-06
	rs686375	1002	11	102733234	T	C	0.992	1.17269	0.0347	4.41e-06
	rs72560713	800	6	135031797	A	G	0.997	0.93529	0.0144	3.24e-06
	rs740883	892	6	29575405	A	T	0.994	0.89253	0.0238	1.69e-06
	rs77691144	856	13	66970212	T	C	0.945	0.81269	0.0435	1.91e-06
	rs7795523	1143	7	71644077	T	C	0.985	1.06897	0.0146	4.8e-06
	rs78653484	809	1	147183927	T	C	0.96	0.83837	0.0385	4.68e-06
	rs78827416	766	10	72749037	A	G	0.83	1.1394	0.0266	9e-07
	rs79940520	1255	3	191838169	A	G	0.881	0.90901	0.0207	4.26e-06
	rs868104	365	8	131469692	T	C	0.917	1.07251	0.0153	4.67e-06
	rs9401593	985	6	98549801	A	C	0.998	0.93772	0.0138	3.44e-06
The SNP of TS	SNP	CHR	BP	A1	A2	INFO	OR	SE	P
	rs117648881	8	113581898	A	G	0.7663	0.592621	0.1064	8.79e-07
	rs117780640	8	98320930	C	G	0.7874	1.23208	0.0441	2.18e-06
	rs12459560	19	52318380	T	G	0.9795	1.19423	0.036	8.24e-07
	rs12468708	2	58887039	A	C	0.9926	1.12829	0.0262	4.05e-06
	rs13336869	16	62435812	A	G	0.9577	1.62857	0.1061	4.33e-06
	rs148879093	12	96514618	A	G	0.6346	2.3455	0.1835	3.37e-06
	rs150975336	19	9106157	C	G	0.6589	0.615944	0.1028	2.42e-06
	rs1865896	2	223333942	A	G	0.9936	0.885591	0.0263	3.77e-06
	rs2058799	12	16743217	A	G	1.0086	0.882938	0.0267	3.25e-06
	rs2504225	13	28593208	A	G	0.9767	1.14191	0.0269	8.2e-07
	rs2788499	7	158593257	A	T	0.9262	1.5014	0.0874	3.35e-06
	rs35846931	8	12538356	C	G	0.6975	2.26392	0.1773	4.05e-06
	rs4047771	4	178470898	A	C	0.8878	1.15085	0.0299	2.66e-06
	rs4430756	16	76993424	T	C	1.0089	1.19626	0.0385	3.19e-06
	rs4886520	15	74016622	T	C	0.9991	0.8863	0.0261	3.87e-06
	rs6670211	1	29576784	A	C	0.9993	0.88135	0.0262	1.43e-06
	rs6973165	7	10349260	A	G	1.0029	0.883822	0.0266	3.48e-06
	rs72734943	9	77830156	A	G	0.7586	2.04644	0.1557	4.26e-06
	rs73205493	4	2460571	T	C	0.8851	1.16195	0.0314	1.79e-06
	rs77313409	16	50437451	A	C	0.7818	1.54759	0.0927	2.5e-06
	rs9349002	6	36619351	A	T	0.9911	1.19196	0.038	3.8e-06
	rs9482120	6	98392667	A	C	0.9964	1.13236	0.0266	2.93e-06
The SNP of TMD	SNP	1	pos	ref	alt	nearest_genes	pval	mlogp	beta	sebeta
	rs111843207	1	15815707	C	G	UQCRHL	4.53472e-06	5.34345	-0.518952	0.113179
	rs60743370	1	68362008	A	G	RPE65	1.29297e-06	5.88841	0.189647	0.0391766
	rs76537824	2	226659012	T	C	ITPKB	2.74543e-06	5.56139	0.309599	0.0660267
	rs114568702	2	55172634	T	C	CLHC1	1.21711e-06	5.91467	-0.440607	0.0907937
	rs78882783	2	99097388	T	C	TSGA10	4.16208e-06	5.38069	-0.291475	0.0633212
	rs6752506	2	136770634	A	G	THSD7B	1.11581e-06	5.95241	-0.105051	0.021571
	rs12185683	2	159656743	A	C	BAZ2B	4.06499e-06	5.39094	0.23904	0.0518746
	rs138516336	6	241652126	C	T	ATG4B	2.60172e-06	5.58474	-0.525326	0.111772
	rs72935077	7	108163088	G	A	OSTM1	3.28322e-06	5.4837	0.279669	0.0601147
	rs2049774	8	52969499	A	G	POM121L12	1.16834e-06	5.93243	-0.115145	0.0236879
	rs2360795	9	52306954	T	A	ST18	3.85585e-06	5.41388	0.0978998	0.021195
	rs141765089	10	136995653	C	G	CLIC3	4.24972e-06	5.37164	-0.444788	0.0967187
	rs76646321	10	2622785	C	A	PFKP	4.94743e-06	5.30562	0.174483	0.0382051
	rs56323002	10	5339206	A	C	UCN3	3.64309e-06	5.43853	-1.07362	0.231845
	rs17110702	13	95393548	C	T	SORBS1	8.42849e-07	6.07425	-0.155733	0.0316197
	rs77640278	15	71272661	G	A	DACH1	4.38571e-06	5.35796	0.263549	0.0573905
	rs903554	16	101378625	A	G	PCSK6	3.49148e-06	5.45699	0.410631	0.0885064
	rs2058908	16	53772233	T	C	FTO	1.59162e-06	5.79816	-0.0965576	0.0201188
	rs2062550	21	85130995	T	C	FAM92B	1.60284e-06	5.79511	-0.0943051	0.0196552
	rs16995253		37520865	C	T	DYRK1A	4.81316e-06	5.31757	-0.734956	0.160725
The SNP of TMD, including avohilmo	SNP	#chrom	pos	ref	alt	nearest_genes	pval	mlogp	beta	sebeta
	rs78343739	1	67773088	T	G	GNG12	3.17519e-06	5.49823	0.0979695	0.0210273
	rs79792043	5	66944916	T	C	MAST4	3.47344e-06	5.45924	-0.121155	0.0261075
	rs6989373	8	52315639	C	A	ST18	3.91562e-06	5.4072	0.0636033	0.0137794
	rs17110702	10	95393548	C	T	SORBS1	4.16409e-06	5.38048	-0.0942602	0.0204779
	rs139666825	12	82771525	T	A	TMTC2	1.62843e-06	5.78823	0.320587	0.0668615
	rs8017857	14	21541203	A	G	SALL2	1.3982e-06	5.85443	0.0895318	0.0185548
	rs56164207	16	52385268	T	A	TOX3	1.26555e-06	5.89772	-0.0764788	0.0157848
The SNP of TMD related pain	SNP	#chrom	pos	ref	alt	nearest_genes	pval	mlogp	beta	sebeta
	rs61772601	1	94907716	C	T	CNN3	4.47311e-06	5.34939	0.159538	0.0347723
	rs12406887	1	110592660	T	G	KCNA2	2.7269e-06	5.56433	-0.0790876	0.0168616
	rs6687454	1	150027806	T	A	OTUD7B	3.28405e-06	5.48359	-0.0957712	0.0205862
	rs146875287	1	169201631	C	T	NME7	1.61626e-06	5.79149	0.425728	0.0887617
	rs2797386	1	215632471	G	A	USH2A	1.76726e-06	5.7527	0.0696832	0.0145831
	rs186586219	1	244005980	A	G	ZBTB18	4.26747e-06	5.36983	0.42919	0.0933445
	rs72806740	2	46042032	A	G	PRKCE	4.3132e-06	5.3652	0.197327	0.0429375
	rs6737533	2	108031761	T	C	SLC5A7	2.11714e-07	6.67425	-0.0876322	0.0168889
	rs6805405	3	191259613	A	G	OSTN	4.80861e-06	5.31798	0.0678966	0.0148474
	rs2206722	6	99729327	T	C	PRDM13	4.36596e-06	5.35992	0.14628	0.0318475
	rs76976204	6	148983296	G	A	UST	4.86396e-06	5.31301	-0.753269	0.164809
	rs117054254	9	1475641	T	C	DMRT2	3.03543e-06	5.51778	-0.190214	0.040745
	rs1830821	9	36044142	C	T	RECK	8.58262e-07	6.06638	-0.223283	0.0453677
	rs75813347	10	25849465	C	T	MYO3A	4.76497e-06	5.32194	-0.13169	0.0287855
	rs2966867	16	85304281	A	C	GSE1	1.35963e-06	5.86658	-0.0822496	0.017026
	rs4807510	19	3792247	G	T	MATK	3.36713e-06	5.47274	0.0930924	0.0200326
	rs34641111	19	48397237	G	A	GRIN2D	3.79962e-06	5.42026	0.178559	0.0386321
	rs59957178	20	5350021	G	A	PROKR2	4.90151e-06	5.30967	-0.0687822	0.0150542
The SNP of TMD muscular pain linked with fibromyalgia	SNP	#chrom	pos	ref	alt	nearest_genes	pval	mlogp	beta	sebeta
	rs56390355	1	159031249	C	G	IFI16	2.70004e-06	5.56863	0.164757	0.0351115
	rs7646333	3	6076617	C	G	GRM7	3.88293e-07	6.41084	-0.0783288	0.0154354
	rs9838539	3	30687433	C	T	TGFBR2	3.42184e-06	5.46574	0.103869	0.0223676
	rs4687937	3	118703398	T	C	IGSF11	3.81865e-06	5.41809	-0.0704224	0.0152396
	rs4133204	4	116699949	G	A	TRAM1L1	3.57067e-06	5.44725	0.0730274	0.0157559
	rs17068064	4	179734454	G	A	AGA	2.07186e-06	5.68364	-0.217342	0.0457921
	rs1438947	5	153125893	T	A	GRIA1	9.71091e-07	6.01274	-0.0755009	0.0154165
	rs62432182	7	685634	T	G	PRKAR1B	2.09021e-06	5.67981	-0.0880971	0.0185683
	rs13240597	7	23245342	T	G	GPNMB	4.73991e-06	5.32423	0.0828852	0.0181131
	rs79932953	7	102416164	G	A	PRKRIP1	2.8684e-06	5.54236	0.216538	0.0462687
	rs4731310	7	126362015	C	T	GRM8	4.539e-06	5.34304	-0.073164	0.0159571
	rs1888151	9	29258174	A	G	LINGO2	6.56508e-07	6.18276	0.0759131	0.0152626
	rs2987741	9	101207493	A	G	PLPPR1	3.98713e-06	5.39934	0.164681	0.0357066
	rs17709877	17	54793753	G	T	TOM1L1	1.64987e-06	5.78255	0.132138	0.0275738
	rs79373835	20	64180900	G	A	MYT1	2.8066e-06	5.55182	-0.302208	0.0645124

## Sheet: The  results for causal effect
The results for causal effect
Exposure	Outcome	no.SNPs	IVW-FE		MR-Egger		weighted median		IVW-RE		Weighted mode
			P-value	OR(95%CI)	P-value	OR(95%CI)	P-value	OR(95%CI)	P-value	OR(95%CI)	P-value	OR(95%CI)
ADHD	Temporomandibular joint disorders	120	4.18083e-08	1.2342(1.1448-1.3307)	0.279946	1.1987(0.8641-1.6627)	6.54117e-06	1.2843(1.1519-1.4319)	7.109e-08	1.2342(1.1433-1.3324)	0.0198542	1.4567(1.0660-1.9907)
	Temporomandibular joint disorders, including avohilmo	120	3.2691e-06	1.1244(1.0702-1.1814)	0.909707	0.9865(0.7811-1.2461)	0.000382453	1.1442(1.0622-1.2325)	2.91508e-05	1.1244(1.0643-1.1880)	0.0339342	1.2461(1.0192-1.5235)
	TMD related pain	120	1.91072e-07	1.1590(1.0964-1.2252)	0.763059	1.0371(0.8188-1.3136)	0.000444161	1.1567(1.0665-1.2547)	3.63163e-08	1.1590(1.0997-1.2215)	0.172895	1.1643(0.9368-1.4470)
	TMD muscular pain linked with fibromyalgia	120	3.76781e-08	1.1815(1.1133-1.2538)	0.318603	1.1415(0.8811-1.4788)	0.00107948	1.1620(1.0620-1.2714)	7.20287e-08	1.1815(1.1119-1.2554)	0.182587	1.1785(0.9269-1.4983)
AS	Temporomandibular joint disorders	30	0.471928	1.0389(0.9362-1.1529)	0.612012	1.0812(0.8023-1.4571)	0.483672	1.0547(0.9086-1.2244)	0.443546	1.0389(0.9422-1.1456)	0.80326	1.0368(0.7823-1.3740)
	Temporomandibular joint disorders, including avohilmo	30	0.256097	0.9612(0.8976-1.0292)	0.755771	1.0321(0.8473-1.2573)	0.979309	0.9987(0.9071-1.0996)	0.255393	0.9612(0.8977-1.0291)	0.701817	1.0438(0.8401-1.2968)
	TMD related pain	30	0.317004	1.0400(0.9631-1.1232)	0.750654	1.0375(0.8287-1.2988)	0.720315	1.0202(0.9143-1.1384)	0.317027	1.0400(0.9631-1.1232)	0.781252	1.0311(0.8322-1.2775)
	TMD muscular pain linked with fibromyalgia	30	0.950681	0.9974(0.9187-1.0829)	0.77407	1.0355(0.8179-1.3111)	0.345293	0.9457(0.8422-1.0620)	0.946136	0.9974(0.9251-1.0754)	0.34488	0.8980-0.7210-1.1185）
TD	Temporomandibular joint disorders	17	0.668933	1.0118(0.9587-1.0679)	0.368943	0.9603(0.8813-1.0463)	0.537255	0.9759(0.9032-1.0545)	0.669022	1.0118(0.9587-1.0679)	0.552677	0.9749(0.8978-1.0585)
	Temporomandibular joint disorders, including avohilmo	17	0.332082	1.0177(0.9822-1.0544)	0.890798	1.0040(0.9489-1.0623)	0.760066	1.0081(0.9575-1.0613)	0.315556	1.0177(0.9834-1.0532)	0.770733	1.0068(0.9626-1.0530)
	TMD related pain	17	0.684338	1.0083(0.9688-1.0495)	0.471204	1.0243(0.9611-1.0917)	0.20783	1.0384(0.9793-1.1011)	0.644133	1.0083(0.9735-1.0445)	0.221906	1.0358(0.9811-1.0935)
	TMD muscular pain linked with fibromyalgia	17	0.0162024	1.0537(1.0097-1.0995)	0.127784	1.0573(0.9880-1.1314)	0.181513	1.0449(0.9797-1.1144)	0.000108971	1.0537(1.0261-1.0819)	0.186104	1.0421(0.9829-1.1049)
Temporomandibular joint disorders	ADHD	13	0.976846	0.9993(0.9541-1.0467)	0.821745	1.0119(0.9149-1.1192)	0.312545	1.0362(0.9671-1.1104)	0.981089	0.9993(0.9442-1.0576)	0.229964	1.0461(0.9755-1.1217)
	AS	15	0.0194416	0.9281(0.8718-0.9880)	0.798842	0.9798(0.8400-1.1428)	0.80597	0.9873(0.8914-1.0935)	0.10117	0.9281(0.8489-1.0147)	0.957791	1.0030(0.8989-1.1192)
	TS	16	0.529974	1.0371(0.9257-1.1619)	0.81252	1.0331(0.7936-1.3448)	0.735189	1.0307(0.8650-1.2281)	0.622867	1.0371(0.8970-1.1991)	0.653314	1.0566(0.8349-1.3373)
Temporomandibular joint disorders, including avohilmo	ADHD	5	0.675309	0.9689(0.8360-1.1231)	0.393551	2.0328(0.5018-8.2360)	0.357745	1.1146(0.8845-1.4045)	0.842803	0.9689(0.7094-1.3234)	0.253713	1.2505(0.8999-1.7377)
	AS	5	0.062967	0.8138(0.6550-1.0112)	0.875768	0.9145(0.3267-2.5601)	0.361141	0.8763(0.6601-1.1634)	0.0413369	0.8138(0.6677-0.9919)	0.543379	0.8973(0.6516-1.2358)
	TS	5	0.337035	1.2144(0.8168-1.8057)	0.78888	0.7711(0.1352-4.3969)	0.471142	1.1844(0.7475-1.8768)	0.0608222	1.2144(0.9121-1.4879)	0.98354	1.0065(0.5641-1.7960)
TMD related pain	ADHD	12	0.361206	1.0342(0.9622-1.1116)	0.603957	0.9519(0.7948-1.1401)	0.940514	1.0038(0.9094-1.1079)	0.348955	1.0342(0.9639-1.1096)	0.86452	0.9867(0.8492-1.1465)
	AS	15	0.993507	1.0004(0.9071-1.1033)	0.362816	1.1135(0.8906-1.3922)	0.93935	0.9950(0.8737-1.1331)	0.992574	1.0004(0.9184-1.0898)	0.939243	1.0088(0.8092-1.2576)
	TS	15	0.116695	1.1478(0.9662-1.3634)	0.0506315	1.5100(1.0377-2.1971)	0.629269	1.0616(0.8328-1.3534)	0.147414	1.1478(0.9525-1.3830)	0.888065	1.0287(0.6989-1.5139)
TMD muscular pain linked with fibromyalgia	ADHD	11	0.517902	1.0278(0.9458-1.1170)	0.458238	1.1136(0.8482-1.4621)	0.904451	1.0070(0.8992-1.1276)	0.422828	1.0278(0.9611-1.0991)	0.752722	0.9737(0.8287-1.1441)
	AS	11	0.447015	1.0477(0.9291-1.1816)	0.955383	0.9839(0.5656-1.7116)	0.949738	1.0059(0.8370-1.2089)	0.570364	1.0477(0.8919-1.2309)	0.40104	0.8662(0.6283-1.1941)
	TS	12	0.488993	0.9247(0.7409-1.1542)	0.794791	0.9178(0.4889-1.7226)	0.796509	0.9632(0.7246-1.2805)	0.392994	0.9247(0.7728-1.1066)	0.993021	0.9980(0.6410-1.5537)

## Sheet: Results of heterogeneity test
Results of heterogeneity test
Exposure	Outcome	Method	Q	Q_df	Q_pval
ADHD	Temporomandibular joint disorders	MR Egger	123.183	118	0.353519
		Inverse variance weighted	123.217	119	0.37703
	Temporomandibular joint disorders, including avohilmo	MR Egger	145.887	118	0.0416457
		Inverse variance weighted	147.464	119	0.0393713
	TMD related pain	MR Egger	105.488	118	0.788535
		Inverse variance weighted	106.387	119	0.789523
	TMD muscular pain linked with fibromyalgia	MR Egger	124.077	118	0.332801
		Inverse variance weighted	124.152	119	0.354812
AS	Temporomandibular joint disorders	MR Egger	25.4823	28	0.601479
		Inverse variance weighted	25.5604	29	0.648871
	Temporomandibular joint disorders, including avohilmo	MR Egger	28.3373	28	0.446686
		Inverse variance weighted	28.9142	29	0.469544
	TMD related pain	MR Egger	29.0023	28	0.412411
		Inverse variance weighted	29.0028	29	0.464918
	TMD muscular pain linked with fibromyalgia	MR Egger	24.1956	28	0.67117
		Inverse variance weighted	24.306	29	0.713704
TD	Temporomandibular joint disorders	MR Egger	13.6461	15	0.552518
		Inverse variance weighted	16.0092	16	0.452321
	Temporomandibular joint disorders, including avohilmo	MR Egger	14.5787	15	0.48217
		Inverse variance weighted	14.9434	16	0.528786
	TMD related pain	MR Egger	12.0072	15	0.678484
		Inverse variance weighted	12.3937	16	0.716462
	TMD muscular pain linked with fibromyalgia	MR Egger	6.16006	15	0.976932
		Inverse variance weighted	6.17664	16	0.986073
Temporomandibular joint disorders	ADHD	MR Egger	17.8436	11	0.0852803
		Inverse variance weighted	17.9907	12	0.115973
	AS	MR Egger	26.9538	13	0.0126235
		Inverse variance weighted	28.4551	14	0.0123731
	TD	MR Egger	24.461	14	0.0402769
		Inverse variance weighted	24.4631	15	0.0576343
Temporomandibular joint disorders, including avohilmo	ADHD	MR Egger	12.957	3	0.00473064
		Inverse variance weighted	17.8459	4	0.0013227
	AS	MR Egger	3.26631	3	0.35236
		Inverse variance weighted	3.32276	4	0.505334
	TD	MR Egger	0.77308	3	0.855895
		Inverse variance weighted	1.0489	4	0.902292
TMD related pain	ADHD	MR Egger	9.48765	10	0.486532
		Inverse variance weighted	10.4538	11	0.490085
	AS	MR Egger	9.60829	13	0.725609
		Inverse variance weighted	10.7007	14	0.709371
	TD	MR Egger	13.6475	13	0.399127
		Inverse variance weighted	16.4169	14	0.288583
TMD muscular pain linked with fibromyalgia	ADHD	MR Egger	6.13978	9	0.725851
		Inverse variance weighted	6.50752	10	0.770975
	AS	MR Egger	17.8443	9	0.0370233
		Inverse variance weighted	17.9527	10	0.0557667
	TD	MR Egger	7.21667	10	0.704844
		Inverse variance weighted	7.21731	11	0.781222

## Sheet: Results of sensitivity analysis
Results of sensitivity analysis
Exposure	Outcome	egger_intercept	SE	P-value
ADHD	Temporomandibular joint disorders	0.00162537	0.0090242	0.857373
	Temporomandibular joint disorders, including avohilmo	0.00727491	0.00644155	0.261031
	TMD related pain	0.00617963	0.00651809	0.34503
	TMD muscular pain linked with fibromyalgia	0.00191794	0.00714067	0.788711
AS	Temporomandibular joint disorders	-0.00359308	0.0128556	0.781918
	Temporomandibular joint disorders, including avohilmo	-0.0064167	0.008499	0.456556
	TMD related pain	0.000223754	0.00967294	0.98174
	TMD muscular pain linked with fibromyalgia	-0.00337658	0.0101628	0.742175
TS	Temporomandibular joint disorders	0.0140842	0.00916214	0.145064
	Temporomandibular joint disorders, including avohilmo	0.00363633	0.00602091	0.554901
	TMD related pain	-0.00421762	0.00678398	0.543471
	TMD muscular pain linked with fibromyalgia	-0.000931806	0.00723679	0.899258
Temporomandibular joint disorders	ADHD	-0.00288391	0.00957799	0.768955
	AS	-0.0132876	0.0156157	0.410216
	TS	0.000966239	0.0273734	0.97234
Temporomandibular joint disorders, including avohilmo	ADHD	-0.0657812	0.0618281	0.365401
	AS	-0.010301	0.045237	0.834507
	TS	0.0406687	0.0774363	0.635794
TMD related pain	ADHD	0.00927089	0.00943176	0.348818
	AS	-0.0130175	0.0124547	0.31498
	TS	-0.0355149	0.0218663	0.128323
TMD muscular pain linked with fibromyalgia	ADHD	-0.00755293	0.0124551	0.559224
	AS	0.00600553	0.0256859	0.820367
	TS	0.000761909	0.0302329	0.98039

## Sheet: Mediation proportion of vitamin
Exposure	Outcome	P	N_SNP	BETA	OR	95%CI	Heterogeneity_P	P_pleiotropy P
Vitamin D	ADHD	0.2137	151	-0.124089	0.883302	(0.7264-1.0741)	0.0001	0.6092
	ASD	0.0017	173	-0.355413	0.700884	(0.5616-0.8747)	0.0984	0.0057
	TS	0.6741	169	0.0933967	1.0979	(0.7105-1.6966)	0.3454	0.3096
	Temporomandibular joint disorders	0.8191	169	-0.0291417	0.971279	(0.7567-1.2468)	0.0261	0.8466
	Temporomandibular joint disorders, including avohilmo	0.0862	169	-0.211636	0.809259	(0.6355-1.0306)	0.2611	0.7072
	TMD related pain	0.6809	169	-0.0421495	0.958727	(0.7842-1.1721)	0.1161	0.4154
	TMD muscular pain linked with fibromyalgia	0.2649	169	-0.174105	0.840209	(0.6187-1.1411)	0.7087	0.7939
ADHD	Vitamin D	0.0946	120	-0.00913298	0.990909	(0.9804-1.0016)	1.32e-09	0.9218
ASD		0.0437	30	-0.0161857	0.983945	(0.9686-0.9995)	0.0002	0.3119
TS		0.5176	17	-0.00385115	0.996156	(0.9846-1.0078)	2.58e-05	0.3082
Temporomandibular joint disorders		0.7368	17	-0.00270716	0.997297	(0.9817-1.0132)	0.0083	0.6664
Temporomandibular joint disorders, including avohilmo		0.6748	12	0.00328521	1.00329	(0.9880-1.0188)	0.0776	0.4273
TMD related pain		0.0407	5	0.0307039	1.03118	(1.0013-1.0620)	0.1634	0.2707
TMD muscular pain linked with fibromyalgia		0.3332	16	-0.00486536	0.995147	(0.9854-1.0050)	0.039	0.4297
